# Supplementary material for: Development of Comorbid Depression after Social Fear Conditioning in Mice and Its Effects on Brain Sphingolipid Metabolism
Source: Cells. 2023 May 10;12(10):1355. doi: 10.3390/cells12101355 (PMC10216690; doi:10.3390/cells12101355)
Supplement: Supplementary file 1 [file cells-12-01355-s001.zip]

Archive with 1 entries (1 files):
- cells-2296254-supplementary.pdf
